# Supplementary material for: Population density shapes patterns of survival and reproduction in Eleutheria dichotoma (Hydrozoa: Anthoathecata)
Source: Mar Biol. 2018 Feb 17;165(3):48. doi: 10.1007/s00227-018-3309-z (PMC5816771; doi:10.1007/s00227-018-3309-z)
Supplement: Supplementary file 1 — Supplementary material 1 (CSV 1 kb) [file 227_2018_3309_MOESM1_ESM.csv]

Individual	Buds	Larve	Time	Event
1	24	26	110.5	1
2	22	27	117.5	1
3	15	6	62.5	0
4	12	35	65.5	1
5	24	17	84.5	1
6	22	7	124.5	1
7	36	14	168.5	1
8	13	10	85.5	1
9	23	35	152.5	1
10	28	24	189.5	0
11	14	13	68.5	1
12	24	11	160.5	1
13	14	0	77.5	1
14	11	3	36.5	0
15	10	19	80.5	1
16	32	8	164.5	0
17	26	17	133.5	1
18	14	11	94.5	1
19	15	14	79.5	1
20	30	12	164.5	0
21	27	10	133.5	1
22	22	14	137.5	1
23	23	8	137.5	1
24	13	10	133.5	1
25	14	7	76.5	1
26	19	6	106.5	1
27	15	20	104.5	1
28	18	0	156.5	0
29	17	8	139.5	1
30	23	5	156.5	0
31	23	5	156.5	0
32	24	35	148.5	1
33	22	3	156.5	0
34	18	3	156.5	0
35	12	16	100.5	1
36	17	5	92.5	1
37	26	1	118.5	1
38	0	0	8.5	0
39	19	7	152.5	0
40	19	4	129.5	1
41	12	0	123.5	1
42	14	7	151.5	1
43	20	6	155.5	0
44	8	17	118.5	1
45	7	1	34.5	0
46	3	0	24.5	0
47	1	0	24.5	0
48	14	0	152.5	0
49	18	8	92.5	1
50	11	3	68.5	1
51	21	6	148.5	0
52	18	17	142.5	1
53	21	10	98.5	1
54	12	26	85.5	1
55	26	3	143.5	0
56	20	11	143.5	0
57	2	0	15.5	0
58	26	1	143.5	0
59	15	6	109.5	1
60	23	2	122.5	1
61	14	7	99.5	1
62	12	0	72.5	1
63	5	0	21.5	0
64	16	3	84.5	1
65	14	15	115.5	1
66	9	26	86.5	1
67	12	7	115.5	1
68	12	19	80.5	1
69	9	2	58.5	1
70	25	8	136.5	0
71	15	0	92.5	1
72	12	29	136.5	0
73	16	3	125.5	0
74	21	0	125.5	0
75	16	4	108.5	1
76	14	4	60.5	0
77	21	14	88.5	1
78	19	2	62.5	0
79	14	10	61.5	1
80	12	3	32.5	0
81	15	2	121.5	0
82	16	29	113.5	1
83	23	0	121.5	0
84	23	0	121.5	0
85	21	11	118.5	0
86	14	23	118.5	0
87	15	10	91.5	1
88	1	0	11.5	0
89	11	7	105.5	1
90	17	1	118.5	0
