# Supplementary material for: Population density shapes patterns of survival and reproduction in Eleutheria dichotoma (Hydrozoa: Anthoathecata)
Source: Mar Biol. 2018 Feb 17;165(3):48. doi: 10.1007/s00227-018-3309-z (PMC5816771; doi:10.1007/s00227-018-3309-z)
Supplement: Supplementary file 2 — Supplementary material 2 (CSV 0 kb) [file 227_2018_3309_MOESM2_ESM.csv]

Pop	Buds	Larve	Exposures
1	96	117	1168.5
2	94	106	949.5
3	113	209	1052.5
4	71	71	778
5	73	84	839.5
6	58	71	832.5
8	72	128	802.5
9	70	156	766.5
10	54	107	856
11	71	124	727
12	84	137	762
