# Supplementary material for: Population density shapes patterns of survival and reproduction in Eleutheria dichotoma (Hydrozoa: Anthoathecata)
Source: Mar Biol. 2018 Feb 17;165(3):48. doi: 10.1007/s00227-018-3309-z (PMC5816771; doi:10.1007/s00227-018-3309-z)
Supplement: Supplementary file 3 — Supplementary material 3 (CSV 1 kb) [file 227_2018_3309_MOESM3_ESM.csv]

Age	Pop	Event
99	1	1
104	1	1
108.5	1	1
108.5	1	1
108.5	1	1
119	1	1
122.5	1	1
126.5	1	1
134.5	1	1
137.5	1	1
50.5	2	1
68	2	1
72.5	2	1
84	2	1
96	2	1
98	2	1
100.5	2	1
118	2	1
125.5	2	1
136.5	2	1
65.5	3	1
93.5	3	1
96	3	1
100.5	3	1
100.5	3	1
107.5	3	1
107.5	3	1
121.5	3	1
127.5	3	1
132.5	3	1
40.5	4	1
40.5	4	1
82.5	4	1
85	4	1
87	4	1
87	4	1
87	4	1
87	4	1
87	4	1
94.5	4	1
70.5	5	1
76	5	1
80.5	5	1
80.5	5	1
85	5	1
85	5	1
85	5	1
87.5	5	1
91	5	1
98.5	5	1
74	6	1
74	6	1
78.5	6	1
78.5	6	1
83	6	1
83	6	1
83	6	1
85.5	6	1
85.5	6	1
107.5	6	1
72	8	1
74.5	8	1
77	8	1
77	8	1
79	8	1
79	8	1
81.5	8	1
85	8	1
85	8	1
92.5	8	1
62	9	1
71	9	1
73.5	9	1
73.5	9	1
76	9	1
76	9	1
76	9	1
78	9	1
78	9	1
102.5	9	1
78	10	1
78	10	1
80.5	10	1
80.5	10	1
80.5	10	1
80.5	10	1
90	10	1
91.5	10	1
92	10	1
104.5	10	1
57.5	11	1
62	11	1
62	11	1
62	11	1
74	11	1
75.5	11	1
75.5	11	1
77.5	11	1
79.5	11	1
101.5	11	1
62.5	12	1
73.5	12	1
73.5	12	1
73.5	12	1
79.5	12	1
79.5	12	1
79.5	12	1
79.5	12	1
79.5	12	1
81.5	12	1
