# Supplementary material for: Population density shapes patterns of survival and reproduction in Eleutheria dichotoma (Hydrozoa: Anthoathecata)
Source: Mar Biol. 2018 Feb 17;165(3):48. doi: 10.1007/s00227-018-3309-z (PMC5816771; doi:10.1007/s00227-018-3309-z)
Supplement: Supplementary file 4 — Supplementary material 4 (CSV 0 kb) [file 227_2018_3309_MOESM4_ESM.csv]

Pop	Buds	Larve	Exposures
1	82	89	1639.5
3	63	39	1689.5
4	70	243	1709.5
5	104	180	1841.5
6	69	154	1520
