# Supplementary material for: Population density shapes patterns of survival and reproduction in Eleutheria dichotoma (Hydrozoa: Anthoathecata)
Source: Mar Biol. 2018 Feb 17;165(3):48. doi: 10.1007/s00227-018-3309-z (PMC5816771; doi:10.1007/s00227-018-3309-z)
Supplement: Supplementary file 5 — Supplementary material 5 (CSV 1 kb) [file 227_2018_3309_MOESM5_ESM.csv]

Age	Pop	Event
48	1	1
54	1	1
55.5	1	1
55.5	1	1
60	1	1
60	1	1
62.5	1	1
62.5	1	1
62.5	1	1
62.5	1	1
62.5	1	1
65	1	1
67	1	1
67	1	1
67	1	1
69.5	1	1
69.5	1	1
69.5	1	1
69.5	1	1
69.5	1	1
74	1	1
74	1	1
76.5	1	1
76.5	1	1
79.5	1	1
47.5	3	1
50.5	3	1
52	3	1
52	3	1
56	3	1
56	3	1
58.5	3	1
58.5	3	1
61	3	1
61	3	1
61	3	1
63	3	1
63	3	1
63	3	1
65.5	3	1
65.5	3	1
65.5	3	1
70	3	1
70	3	1
77	3	1
77	3	1
84	3	1
100.5	3	1
103	3	1
108.5	3	1
27.5	4	1
41	4	1
57	4	1
62	4	1
62	4	1
62	4	1
64	4	1
66.5	4	1
66.5	4	1
66.5	4	1
69	4	1
69	4	1
71	4	1
71	4	1
73.5	4	1
73.5	4	1
73.5	4	1
73.5	4	1
73.5	4	1
76	4	1
76	4	1
76	4	1
80.5	4	1
83	4	1
95.5	4	1
60	5	1
69	5	1
69	5	1
71.5	5	1
71.5	5	1
71.5	5	1
71.5	5	1
71.5	5	1
71.5	5	1
71.5	5	1
74	5	1
74	5	1
74	5	1
74	5	1
74	5	1
76	5	1
76	5	1
76	5	1
76	5	1
76	5	1
76	5	1
78.5	5	1
78.5	5	1
78.5	5	1
81.5	5	1
46	6	1
48	6	1
48	6	1
57.5	6	1
57.5	6	1
60	6	1
60	6	1
60	6	1
60	6	1
60	6	1
60	6	1
60	6	1
60	6	1
64.5	6	1
64.5	6	1
64.5	6	1
64.5	6	1
64.5	6	1
64.5	6	1
64.5	6	1
64.5	6	1
64.5	6	1
67.5	6	1
67.5	6	1
67.5	6	1
